# Supplementary material for: Piwi reduction in the aged niche eliminates germline stem cells via Toll-GSK3 signaling
Source: Nat Commun. 2020 Jun 19;11:3147. doi: 10.1038/s41467-020-16858-6 (PMC7305233; doi:10.1038/s41467-020-16858-6)
Supplement: Supplementary file 4 — Source Data [file 41467_2020_16858_MOESM4_ESM.xlsx]

## Sheet: Fig. 1d
	bab1>GFP-RNAi			bab1>piwi-RNAi(VDRC)			bab1>piwi-RNAi(Bloomington)
GSC grouping (%)	Day1	2 Week	5 Weeks	Day1	2 Week	5 Weeks	Day1	2 Week	5 Weeks
>2	45.8	25.9	11.7	46.7	13.8	0.8	76.2	27.7	3.3
2	53.3	54.6	51.7	48.3	41.5	24.2	22.8	42.5	38.3
1	0.9	17.6	30.8	5	39.3	54.2	1	21.8	46.7
0	0	1.9	5.8	0	5.4	20.8	0	8	11.7
GSC (%)	100	83	68.5	100	66	43	100	68	47
ave. GSC#	2.48	2.06	1.7	2.48	1.64	1.06	2.81	1.92	1.33
SEM(%)		2.9	2.8		2.9	2.6		3	2.4

## Sheet: Fig. 2e
	bab1>GFP-RNAi			Piwi RNAi (VDRC)			Piwi RNAi (Bloom)			Piwi RNAi (Bloom)		Piwi RNAi (Bloom) + Copia-IR		Piwi RNAi (Bloom) + gypsy-IR
% GSC grouping	Day1	2W w/o 3TC	2W w/ 3TC 10uM	Day1	2W w/o 3TC	2W w/ 3TC 10uM	Day1	2W w/o 3TC	2W w/ 3TC 10uM	Day1	2W	Day1	2W	Day1	2W	% GSC grouping
3 and 4	45.8	26	19	46.7	17	26	76.2	27.5	41.7	76.2	28.4	79.6	37.4	42.3	19.2	3 and 4
2	53.3	52	63	48.3	42	53	22.8	59.2	51.7	22.8	40.6	20.4	44.5	49.7	53.6	2
1	0.9	22	18	5	34	21	1	13.3	6.6	1	27.5	0	16.5	7	27.2	1
0	0	0	0	0	7	0	0	0	0	0	3.5	0	1.6	1	0	0
% of remained GSC	100	82.7	81	100	68	85.4	100	76.8	83.9	100	68.9	100	71.1	100	81.8	% of remained GSC
Avg	2.48	2.05	2.01	2.48	1.69	2.12	2.81	2.15833	2.35833	2.81	1.94	3.11	1.84	2.35176	1.93377	Avg
SEM of %		2.8	2.5		3.4	3.3		1.7	1.7		2.12		2.8		2.6	SEM of %

## Sheet: Fig. 3f
E-cad levels/niche CpCs	bab1>gfp RNAi	bab1>Piwi RNAi-1
#1	0.670221	0.727129
#2	0.783426	0.72473
#3	0.825004	1.23239
#4	0.71983	0.704784
#5	0.775645	0.908249
#6	0.638347	1.20535
#7	0.930674	0.900527
#8	0.714436	0.59011
#9	0.631366	0.611691
#10	0.593908	1.07039
#11	0.774779	1.24834
#12	0.838849	0.758798
#13	0.915958	0.526784
#14	0.638272	0.588535
#15	0.859041	0.604338
#16	0.422137	0.627449
#17	0.672381	0.795414
#18	0.580113	0.881323
#19	0.489898	0.743363
#20		0.739676
#21		1.24188

## Sheet: Fig. 3g
E-cad levels/ CpCs-GSC junction	GFP RNAi	Piwi RNAi-1	Piwi RNAi-1+GFP RNAi	Piwi RNAi-1+sgg RNAi	Piwi RNAi-1+ArmS10
#1	1.18811	0.779288	0.477866	1.37154	0.863249
#2	1.14703	1.01538	0.531235	1.20704	0.92675
#3	0.878017	0.848626	0.727525	0.899327	0.598338
#4	0.88384	0.646063	0.322916	1.22226	1.19482
#5	1.30944	0.951946	0.354895	1.0072	1.34587
#6	1.50083	0.431179	0.473539	1.29189	1.26601
#7	1.0569	0.74203	0.291644	1.53531	1.31006
#8	0.907238	0.818158	0.553716	1.02424	1.03496
#9	0.929115	0.479567	0.604626	1.16689	0.729574
#10	0.97921	0.538365	0.423054	1.23906	0.397283
#11	0.613513	0.948553	0.699585	0.796675	0.497938
#12	1.06779	0.555146	0.304806	0.552698	1.39665
#13	1.78468	0.597048	0.314478	1.22174	0.934236
#14	1.01536	0.549524	0.540508	1.18768	0.753446
#15	0.92991	0.622546	0.867423	0.768549	1.46097
#16	1.39628	0.593833	0.637312	1.03548	0.713259
#17	1.29908	0.654803	0.761405	0.75551	1.04091
#18	0.906248	0.774404	0.558009	0.77177
#19	1.07849	0.510575	0.42968	0.933443
#20	1.66014	0.866199	0.462261	0.937227
#21	0.673458	0.893869	0.952579	1.16501
#22	0.573711	0.461372	0.853307	0.970275
#23	1.34912	0.853919	0.0920396
#24	1.21645	0.68047	0.71095
#25	1.42093	0.508089	0.466801
#26	1.51087	0.628725	0.648458
#27	1.41819	0.601933	1.06419
#28	0.704859	0.715346	0.542801
#29	0.794376	0.698847	0.611888
#30	1.77332	0.880186	0.352967
#31	1.79754	0.628725	0.732673
#32	0.649084	0.601933
#33	0.367201	0.47108
#34	1.34725	0.688941
#35	1.87973
#36	0.674458
#37	0.402066
#38	0.704843
#39	1.29842
#40	1.05001
#41	1.03463
#42	0.66496
#43	1.28052
#44	1.19897
#45	1.79605
#46	1.76294
#47	1.18158
#48	1.12021

## Sheet: Fig. 3h
Arm levels/ CpCs-GSC junction	bab1>gfp RNAi	bab1>piwi RNAi-1	bab1>piwi RNAi-1+3TC	bab1>piwi RNAi-1+GFP RNAi	bab1>piwi RNAi-1+sgg RNAi	bab1>piwi RNAi-2	bab1>piwi RNAi-2+gypsy RNAi
#1	1.0059	0.768933	1.1738	0.376212	0.947502	0.658119	0.794001
#2	0.61489	0.389001	1.05068	0.412014	0.737624	0.238952	0.935069
#3	1.53761	0.526185	0.659286	0.612113	0.77759	0.684677	0.492385
#4	1.06052	0.237689	0.696865	0.407624	0.730471	0.645707	0.855932
#5	0.87643	0.253396	0.519077	1.00796	0.745221	0.517415	1.42235
#6	0.53503	0.680072	0.854143	0.617099	1.13633	1.02685	1.40867
#7	0.90759	0.91749	0.743688	0.527916	1.04802	0.442859	0.791403
#8	1.30256	0.765916	1.68338	0.523591	1.04923	0.303159	0.741675
#9	1.28434	0.421326	1.15579	0.422553	0.924403	0.66036	0.714542
#10	0.71145	0.475399	0.461797	0.3878	1.08194	1.17197	0.860107
#11	0.92	0.50877	0.692851	0.686558	0.889232	0.610463	0.342001
#12	0.89016	0.719508	0.704251	0.618229	0.98025	0.837402	1.09785
#13	0.78393	0.587773	1.09688	0.349818		0.358406	0.610935
#14	0.77341	0.700062	0.934225	0.365762		1.19543	0.702505
#15	0.70395	0.5565	0.88155	0.359809		0.650341	0.760149
#16	0.7689	0.529423	0.460311	0.73105		0.726939	0.628105
#17	0.92967	0.672336	1.34019	0.40821		0.330141	0.69987
#18	1.29375	0.891357	0.530725	0.585661		0.717664	0.580789
#19	1.34941	0.739251		0.244527		0.593402	1.46622
#20	1.23058	0.758358		0.809373		0.781184	0.809179
#21	1.02404	0.563716		0.589761		0.39501	1.48348
#22	1.38856	0.615245		0.977441		1.02402	1.12896
#23	0.84794	0.566947		0.751775		0.651659
#24	1.77704	0.534743		0.464626		1.255
#25	0.89364	0.707351		0.210488		0.346692
#26	1.02128	0.494981		1.11139		0.484032
#27	0.86784			0.771654		0.256273
#28	0.76729			0.418194
#29	1.41963			0.213726
#30	0.95469
#31	1.08908
#32	1.23651
#33	0.71938
#34	0.50027
#35	0.9391
#36	1.07699
#37	0.67471
#38	1.07057
#39	1.41236
#40	0.91221
#41	0.82984
#42	1.1841
#43	0.96629
#44	1.37701
#45	0.84495
#46	0.81222
#47	0.86896
#48	0.94971
#49	0.77737
#50	1.09842
#51	1.04048
#52	0.500269
#53	0.939097
#54	1.07699
#55	0.674715
#56	1.07057
#57	1.41236
#58	0.912209
#59	0.82984
#60	1.1841
#61	0.966291
#62	1.37701
#63	0.844952
#64	0.812222
#65	0.868956
#66	0.949713
#67	0.777367
#68	1.09842
#69	1.04048

## Sheet: Fig. 3i
Arm levels/ niche CpCs	bab1>gfp RNAi	bab1>piwi RNAi-1	bab1>piwi RNAi-2
#1	1.67005	1.32652	1.59905
#2	2.02596	1.18651	1.14461
#3	1.53755	1.47832	1.28018
#4	2.27888	1.17474	1.41226
#5	1.30897	1.58581	1.78902
#6	1.59779	1.60062	1.39022
#7	1.71359	0.96457	1.31405
#8	2.21902	0.798716	1.10118
#9	1.82346	1.21222	1.2208
#10	2.28151	1.37818	1.52494
#11	2.53674	1.61937	1.93997
#12	1.42422	1.17854	1.30683
#13	2.28319	1.39468
#14	2.14842	1.11688

## Sheet: Fig. 3j
		bab1>
		GFP RNAi	Piwi RNAi-1+GFP RNAi	Piwi RNAi-1, Sgg RNAi()	Piwi RNAi-1, ArmS10
	GSC %	2W	2W	2W	2W
	>2	25.9	19	36.3	41.7
	2	54.6	45.7	53.7	43.3
	1	17.6	31.9	10	14.2
	0	1.9	3.4	0	0.8
	% of GSC	83	66.8	82	82
	ave. GSC	2.06	1.82	2.28926	2.29167
	SEM of %	2.9	2.04	2.56	2.56
	TTEST		3.94597e-06	1.37335e-06	4.99268e-06

## Sheet: Fig. 3k
Pgsk3-Ser9 levels/ niche CpCs	GFP RNAi	Piwi RNAi-1	Piwi RNAi-1 + 3TC 10mM
#1	0.774778	0.830075	1.05181
#2	0.935642	0.638665	0.718075
#3	0.944689	0.691931	1.11786
#4	0.684939	0.583195	1.09988
#5	0.949199	0.427803	0.655759
#6	1.27613	0.700431	1.2811
#7	0.990898	0.774172	0.711119
#8	0.827805	0.586046	0.65199
#9	0.977701	0.650483	0.92335
#10	0.904037	0.508377	0.787539
#11	1.04343	0.311933	1.57617
#12	1.28118	0.946178	0.737067
#13	1.4096	0.621373	1.21292
#14		0.916624	0.565391
#15		0.444585	1.0022
#16		0.683972
#17		0.490394
#18		0.732732
#19		0.852947

## Sheet: Fig. 4b
		bab1>
		GFP RNAi		Piwi RNAi-1+GFP RNAi		Piwi RNAi-1+Toll RNAi		Piwi RNAi-1+Toll5 RNAi		Piwi RNAi-1+Toll7 RNAi
	GSC grouping (%)	Day1	2W	D1	2W	D1	2W	D1	2w	D1	2w
	>2	45.8	25.9	68.8	19	79.2	51.7	86	57.8	77.8	25.8
	2	53.3	54.6	30	45.7	20.8	41.5	14	34.2	22.2	50
	1	0.9	17.6	1.2	31.9	0	6.8	0	8	0	22.5
	0	0	1.9	0	3.4	0	0	0	0	0	1.7
	% of ave. GSC	100	83.25	100	66.63	100	79.8	100	81.43	100	67.32
	SEM of %		2.9		2.04		1.83		2.3		1.87
	n		108	80	210	120	152	128	161	117	120
	TTEST				3.94597e-06		7.14349e-06		3.59014e-07		0.830032

## Sheet: Fig. 4d
Pgsk3-Ser9 levels/ niche CpCs	GFP RNAi	Piwi RNAi-1+GFP RNAi	Piwi RNAi-1 + Toll RNAi	Piwi RNAi-1 + 3TC 10mM	Piwi RNAi-2	Piwi RNAi-2+Gypsy RNAi
#1	0.774778	0.558087	0.848625	1.05181	0.268401	1.37116
#2	0.935642	0.756445	1.21882	0.718075	0.584158	0.904828
#3	0.944689	1.06292	1.33755	1.11786	0.521747	0.940271
#4	0.684939	1.12627	1.61872	1.09988	0.537737	1.18803
#5	0.949199	0.856777	0.630272	0.655759	0.993286	0.771094
#6	1.27613	0.625798	0.984171	1.2811	0.632387	0.813367
#7	0.990898	0.378264	1.19149	0.711119	0.466225	0.402158
#8	0.827805	0.857202	0.835263	0.65199	0.282144	1.40163
#9	0.977701	0.213195	1.10585	0.92335	0.400374	1.9046
#10	0.904037	0.434257	0.813806	0.787539	1.00958	1.18961
#11	1.04343	0.628078	0.470265	1.57617	0.779086	0.724779
#12	1.28118	0.594034	1.07578	0.737067	0.655945	0.902005
#13	1.4096	0.172267	0.997175	1.21292	0.71823	1.33578
#14	0.89138	0.710168	1.60625	0.565391	0.636564	1.32482
#15	1.77922	0.586126	0.925786	1.0022	0.525098	0.935351
#16	0.865989	0.622786	0.616868		0.481259	0.506488
#17	0.516486	0.583831	0.493122			0.483393
#18	0.869813	0.532092	1.19318			0.658789
#19	0.640837	0.563972
#20	0.91074	0.833954
#21	1.23516	0.539864
#22	0.656427
#23	0.865135
#24	0.787672
#25	0.290637
#26	0.984081
#27	1.6688
#28	1.98415
#29	1.05374
#30	1.28393
#31	0.571316
#32	1.37709
#33	0.849044
#34	1.2009
#35	0.956269
#36	1.56835
#37	1.31241
#38	0.888655
#39	0.905943
#40	0.885824
#41	0.874463
#42	0.50084
#43	0.825014

[truncated: 40 more sheets: Fig. 5b, Fig. 5c, Supp. Fig. 1a, Supp. Fig. 1b, Supp. Fig. 1c, Supp. Fig. 1i, Supp. Fig. 3g, Supp. Fig. 3h, Supp. Fig. 5a, Supp. Fig. 5c, Supp. Fig. 5d, Supp. Fig. 6b, Supp. Fig. 8i, Supp. Fig. 9b, Supp. Fig. 9d, Supp. Fig. 9f, Supp. Fig. 9h, Supp. Fig. 10a, Supp. Fig. 10b, Supp. Fig. 11a …]
